# Supplementary material for: Service delivery in Kenyan district hospitals – what can we learn from literature on mid-level managers?
Source: Hum Resour Health. 2013 Feb 26;11:10. doi: 10.1186/1478-4491-11-10 (PMC3599555; doi:10.1186/1478-4491-11-10)
Supplement: Additional file 1 — Main findings from the studies included in the review. [file 1478-4491-11-10-S1.xls]

## Sheet: Sheet1
Table 2: Main findings from the studies included in the review
Study title and Authors	Participants	Setting and Geographical Location	Role Main tasks	Study Design reported
Cathy Balding_2005 _Embedding organizational quality improvement through middle manager ownership	The middle manager group of the hospital composed of 35 members from nursing and allied health backgrounds and a few non-clinical manager	Royal Victorian Eye and Ear Hospital (RVEEH), a public metropolitan hospital, Australia	Decision making and problem solving -MLMs were responsible for quality of care services, innovation in problem solving and decision making and proactively in assisting the hospital achieve its goals Strategist and negotiator-MLMs were involved in the Quality Improvement committee and their needs and values integrated in the hospitals QI Plan Goal setting and goal articulation-As part of the quali…	Case study
J. Balogun_2003 From blaming the middle to harnessing its potential. Creating Change intermediaries	26 Middle managers	A core division of a recently Privatized utility, UK	Therapist and motivator- 'undertaking personal change involved' the MLMs having to interpret implications of the espoused change intent for themselves in terms of both the way they think and carry out their work. MLMs also had to 'help others through change' by helping others make sense of things and by handling resistance and providing coaching, training and support as needed Strategist and nego…	Longitudinal case study
Graeme Currie_2000_The Role of Middle Managers in Strategic Change in the Public Sector	Middle managers positioned in seven directorates	Florence Hospital an NHS acute hospital trust, UK	Strategist and negotiator -the MLMs only endorsed the marketing concept centered on the fact that their focus was only on the good of the patient. There also emerged a marketing activity from the MLMs focused on building relationships with 'customers' of service areas Decision making -Some MLMS build close relationships with other service areas in the hospital or with other private sector organiz…	Case study
Graeme Currie and Stephen Procter_2001 Exploring the relationship between HR and middle managers	10 middle managers (5 in each directorate), 8 executive managers and 2 clinical directors	The HR department, the oncology and theatre directorates of Edwards Hospital, UK	Strategist and negotiator-MLMs initiated and influenced the local pay initiative because there were specific operational problems that they wanted to solve. In oncology, development of competence based progression scheme was led by the nurse managers there with conjunction with staff more widely Decision making and problem solving-MLMs were included in the formulation of an over-arching HR strate…	Case study
Graeme Currie_2006_Reluctant but resourceful middle managers: the case of nurses in the NHS	Middle managers with a nursing background who manage a number of wards in a directorate or a multi-disciplinary heath care team in primary care	UK's NHS	Diplomats-only maintain power as long as the professional operating core perceives them (MLMs) to be serving their interest effectively Communicator-MLMs can 'synthesize information' and channel it upwards to executive management and this information may then become a primary basis for deciding how resources and attention will be allocated in the organization Strategist and negotiator- MLMs 'cham…	Correspondence
Sue Dopson and Louise Fitzgerald_2006_The role of the middle manager in the implementation of evidence-based health care	Middle managers (clinical hybrid managers and general managers in primary care) in clinical practice expected to implement EBHC (Evidence Based Health Care)	UK and Wales	Strategist and negotiator-many nurse managers were especially skilled at negotiating and collaborating to achieve specific targets Interpersonal relations-nurse managers played a crucial roles in developing and working to maintain sound quality relationships between doctors and nurses Communicator-one general practice had a range of regular meetings and forums for inter-professional exchange that…	Correspondence based on 49 case studies across 7 sites
Mari K. Embertson_2006_The Importance of Middle Managers in Healthcare Organizations	Middle managers in health care organizations		Communicators- MLMs work across organizational networks, motivating communication and creating an environment that encourages the sharing of information. They understand and use the informal power and knowledge centers that exist within the organizational culture. MLMs can be a powerful ally for senior managers as they champion new ideas from the top as successful implementation requires the full…	Essay
Kristina L. Guo and Ana Calderon_2007_Roles, Skills, and Competencies of Middle Managers in Occupational Therapy	Middle managers in occupational therapy organizations		Decision making and problem solving-Occupational therapy managers are involved continuously in planning within, between, and across departments Strategist and negotiator –To develop strategies that strive to maintain a balance between quality service delivery and cost effectiveness with limited resources and time constraints is a major role of managers Goal setting and goal articulation-Leaders n…
Quy Nguyen Huy_2001_ In praise of middle managers	Middle managers generally		Decision making and problem solving-They're close to day-to-day operations, so they know better than anyone where the problems are. But they're also far enough away from frontline work which allows them to see new possibilities, both for solving problems Communicator -MLMs can spread the word and get people on board because they usually have the best social networks in the company and use keen tr…
Jim Mc Larty and Debbie McCartney_2009_ The nurse manager, the neglected middle	Nurse Middle managers	Hospitals	Communicator-Nurse managers serve as a conduit for immediate communication among patients, staff, physicians and hospital management. Decision making and problem solving-nurse managers make numerous decisions at the point of care that impact day-to-day operations. They also resolve conflict within and among teams and levels of hospital authority Strategist and negotiator-nurse managers directly i…
Julie T Nilson_1998_Life in the middle; what it takes to succeed in middle management	Middle managers in health care organizations		Mutual trust and Respect -excellent MLMs hold high standards in developing relationships with others and are always honest, keep promises and do not have any hidden agendas Delegation and accountability-good MLMs hold themselves accountable for their own actions as a well as those generated by staff under their supervision Interpersonal skills- Excellent MLMs are approachable and have the ability…
James M. Pappas, Karen E. Flaherty, and Bill Wooldridge_2003_Achieving Strategic Consensus in the Hospital Setting: A Middle Management Perspective	88 middle managers	Catholic Hospital, Northeastern United States	Strategist and negotiator-MLMs must possess an understanding of existing strategy to effectively influence a firm's strategic agenda through consensus building Goal setting and goal articulation- hospitals invest a lot of capital in attempting to enlighten MLMs about the long term direction of the firm Interpersonal skills- informal networks are comprised of affect-based relationships (e.g. group…	Survey
James M. Pappas, Karen E. Flaherty, and Bill Wooldridge_2004_Tapping into Hospital Champions—Strategic Middle Managers	89 midlevel health care professionals	Catholic Hospital, Northeastern United States	Communication -MLMs activities included 'synthesizing new information' which involved integrating information from a variety of sources to communicate its strategic influence. They also monitor and assess the impact of changes in the organization's external environment. Strategist and negotiator - MLMs were expected to 'champion new ideas' by searching for new opportunities and bringing then to t…	Social network analysis
Allison Patrick and Heather K. Spence Laschinger_2006_The effect of structural empowerment and perceived organizational support on middle level nurse managers' role satisfaction	84 middle level nurse managers	Canadian acute care hospitals, Canada	Goal setting and goal articulation- Middle level nurse managers are expected to create work environments that support the achievement of the organization’s goals such as quality patient care Decision making and problem solving -MLMs jobs were central to the organization’s goals and they enjoy discretionary decision making and contribution to organizational goals which results in greater role sati…	Correspondence
S. Noorein Inamdar, Asbjorn Osland, and Pam Wells_2010_Restructuring With the Middle-Management Advantage	7 middle managers	A hospital part of larger Catholic health system, United States	Communication -'synthesizing information' MLMs emphasied their role of synthesizing information for senior management and receiving feedback in return. They viewed themselves in a more active synthesizing role where they provided necessary information that was instrumental to guiding the restructuring decisions such as what programs to close, whom to layoff, and where to cut costs Mutual Respect …	Case study
Thomas C. Timmreck T_2000_Use of the classical functions of management by health services mid-managers	122 Mid-managers	Broad spectrum health services sector	Communicator- MLMs pointed out that effective oral and written communication are an essential managerial function. Decision making and problem solving- Common sense, well educated and informed decision making approaches are what are utilized by the average health services MLM and the problems are solved best as these managers are involved directly and are intimately familiar to the problem or dec…	Survey
Caterina LuciaValentino CL_2004_The Role of Middle Managers in the Transmission and Integration of Organizational Culture	Middle managers of CCAC	Community Care Access Center (CCAC), Ontario, Canada	Decision making and problem solving -MLMs appeared to diligently work to move beyond the issues they faced with communication and decision making to create a supportive environment for their employees Goal setting and goal articulation-The orientation process consisted of MLMs presenting on the roles of their department, how to interpret corporate service policies , how to submit claims for reimb…	Case study
Mary A. Wallace and Linda J. Corey_1983_The clinical specialist as manager: Myth versus realities	Clinical specialists and nurse administrators	America	Interpersonal Skills-Clinical specialists are expected to use this to channel and utilize resistance to change Delegation and accountability- the specialist is expected to share responsibilities traditionally assumed by the head nurse/supervisor alone Decision making and problem solving- the specialist head nurses/supervisors set up the nursing policies, have authority on the interdisciplinary ex…
Mary Wilhite_1988_Definitions and descriptions of the nursing middle manager and nurse executive		The American Nurses Association Commission on Nursing Services	Decision maker and problem solver- was identified as a function of MLMs by only 1 respondent. And 7 respondents described MLMs as being responsible for all the nursing/patient units Strategist and negotiator -Only 2 respondents described MLMs as guiding/directing the policies, goals and standards of the units	Column based on a Survey
Louise Fitzgerald, Ewan Ferlie, Rachael Addicott, Juan Baeza, David Buchanan and Gerry McGivern_2007_Service improvement in healthcare: understanding change capacity and change context	Clinical managers in the acute and primary care sectors of the NHS	Acute sector and the primary care sector of the NHS, UK	Strategist and negotiator- the CEO achieved change through creating ‘the vision, hopefully a patient-centered vision of what we are actually trying to create’, rather than hierarchy, and enabling people to go ahead and do that’. Communication- Influence was through debate, discussion and negotiation and the PCT placed particular emphasis on communication and staff involvement, with all three seni…	Case study (11 case study sites)
Teri McConville and Len Holden_1999_The filling in the sandwich: HRM and middle managers in the health sector	14 middle line managers	2 Trust Hospitals, UK	Decision making and problem solving-departmental managers are responsible for coordinating the operations of the department or group of services and have more authority at the operational level as long as they justify their plans and actions	Case study
Sharon C. Bolton_2005_ The case of NHS nurses	170 nurses at different levels but within this 122 ward managers	1 Trust Hospital of the NHS	Decision making and negotiating-57% of the ward managers reported as being in a good position to introduce new policies, 61% ward managers felt that they were successful change agents and 68% of them said that they were innovative and enthusiastic	Case study (Longitudinal qualitative study that used both interviews and questionnaire data)
Kath Checkland, Stephanie Snow, Imelda McDermott, Stephen Harrison and Anna Coleman_2011_NIHR Service Delivery and Organization programme; Management practice in primary care organizations: the roles and behaviors of middle managers and GPs. Final report.	30 middle-managers	4 Primary Care Trusts of the NHS, north of England	Communication- MLMs routinely had the responsibility of working on service redesigns, to meet with interested parties and to co-ordinate inputs from information analysts, public health staff and prescribing advisors. They were frequently observed presenting digested summaries of issues or situations which often represented a particular take or interpretation of an issue. Their digested and interp…	Case Study (4 sites)
			Strategist and negotiator- networking outside the organization was a prominent enacted role observed during the study which involved engagement with commissioning managers across the region and with the managers of local providers.
			The managers that we studied spent a considerable amount of their time networking within the organization in formal meetings; and in informal contacts.
			The opportunities for staff and MLM interaction active sense making observed in some sites, and the contribution that this made to the development of services and schemes, suggests that ensuring opportunities for internal networking both in formal meetings and informally could play a role in ensuring that progress is made in the future
			Therapist/motivator- it emerged that MLMS (PBC mangers) brought their own conceptions of what should be happening in addition to following official policy. In some sites, they prompted immediate increase of GPs in engagement actively managing of disparate groups of people, working to align objectives and to ensure that the right people behave in the right ways at the right time, and contribute to…
